# Supplementary material for: Collagen Injections for Rotator Cuff Diseases: A Systematic Review
Source: Clin Pract. 2025 Jan 28;15(2):28. doi: 10.3390/clinpract15020028 (PMC11854470; doi:10.3390/clinpract15020028)
Supplement: Supplementary file 1 [file clinpract-15-00028-s001.zip]

Archive with 2 entries (2 files):
- clinpract-3377504-supplementary/Appendix A - PRISMA_2020_checklist.pdf
- clinpract-3377504-supplementary/Appendix B - MCMS.pdf
